# Supplementary material for: Rearrangement of the transmembrane domain interfaces associated with the activation of a GPCR hetero-oligomer
Source: Nat Commun. 2019 Jun 24;10:2765. doi: 10.1038/s41467-019-10834-5 (PMC6591306; doi:10.1038/s41467-019-10834-5)
Supplement: Supplementary file 4 — Source Data [file 41467_2019_10834_MOESM4_ESM.xlsx]

## Sheet: Figure 4a
No.	GABA(M)	no CuP			+ CuP
1	0.001	107.486	105.977	103.572	166.07	148.448	160.95
	0.0001	96.1466	95.3939	101.696	138.845	136.382	143.93
	1e-05	86.6064	84.7862	86.9748	108.024	107.349	130.948
	1e-06	51.5415	54.1295	53.392	68.5351	69.1668	82.4315
	1e-07	13.3964	12.392	13.3105	50.4852	49.3879	55.7595
	1e-08	-0.24575	-1.15991	0.00420425	47.8893	47.1368	52.1609
	1e-09	-1.07747	-4.36115	-1.63178	49.9597	45.3444	62.7413
	1e-10	2.42805	0.89645	0.664183	61.3108	63.1095	70.2642
2	0.001	121.267	108.721	106.045	127.057	120.571	118.977
	0.0001	99.3007	91.8708	89.8047	98.1904	96.5978	97.8727
	1e-05	96.0004	81.4022	85.012	80.3679	82.8779	80.2382
	1e-06	70.2658	61.1428	60.7036	55.1407	54.7253	47.3924
	1e-07	22.4435	18.6467	13.7079	44.7059	42.2442	39.7552
	1e-08	0.461385	-0.479464	-1.58881	43.8809	45.8544	41.3577
	1e-09	0.0667684	-0.455497	-2.03159	47.5302	48.0218	44.7641
	1e-10	3.12476	0.712292	-1.13676	55.368	55.5067	53.515
3	0.001	111.907	111.097	112.743	138.575	141.861	138.322
	0.0001	94.735	96.2695	101.149	127.446	127.488	133.443
	1e-05	91.8355	91.319	89.4825	109.329	118.748	115.536
	1e-06	74.2463	75.5051	78.402	94.6748	91.1693	100.023
	1e-07	37.7661	33.3426	34.2313	82.2908	87.2089	84.2128
	1e-08	2.65463	2.47004	2.0038	88.4169	91.1515	84.848
	1e-09	-1.31137	-2.04887	-1.70488	90.915	91.4128	94.3216
	1e-10	0.746143	2.80653	1.24897	97.1254	93.9375	97.01

## Sheet: Figure 4b
Expression	Ctr + Ctr			6.59 + 6.59			Ctr + Ctr (+Agonist)			6.59 + 6.59 (+Agonist)				+CuP	Figure 4b
0	63.7675	42.6459	32.9863	65.2928	35.68	34.6194
4610.33	104.901	81.5595	63.6503	155.633	149.751	102.7461*
6107	109.689	90.6772	105.391	171.599	125.0794*	149.428
9246.67	140.254	123.845	87.46034*	245.542	226.41	213.421
10008.3	133.681	134.356	110.202	281.448	224.356	262.497
15049	179.999	159.795	133.433	336.296	328.597	318.261
530							5.68193	26.4693	6.14364	32.5925	29.3813	84.76749*
5131.33							160.251	170.391	155.111	165.707	176.885	250.8529*
6026.33							183.062	192.741	176.585	186.737	233.847	278.0976*
7736.33							188.846	176.816	163.241	206.395	218.022	298.5215*
9455.67							233.263	219.078	225.391	279.07	286.618	325.9129*
10024							232.341	218.538	232.098	246.659	304.462	372.1445*
9631.67							203.217	210.238	226.507	306.163	271.689	324.3306*
13038							291.577	276.484	220.829	359.494	367.036	429.1537*
	Ctr + Ctr			6.59 + 6.59			Ctr + Ctr (+Agonist)			6.59 + 6.59 (+Agonist)				-CuP	Supp Figure7b
0	141.1404*	94.9807	97.4557	79.81403*	104.343	96.9069
1929.67	106.123	105.44	87.60314*	148.847	129.492	131.212
4893.67	136.234*	84.1309	97.3799	133.789	151.776	145.438
6001	135.135	95.1774	114.811	165.424	172.351	168.117
9352.33	125.984	122.524	123.65	194.217	217.349	218.293
10031.3	118.898	122.855	127.662	249.227	254.206	225.4258*
0							119.822	108.576	87.6589	109.073	117.669	102.586
6637							137.763	134.934	130.887	175.74	163.098	148.264
7917.5							109.604	117.142	116.265	179.705	153.159	168.38
10931							133.617	113.989	141.969	170.5214*	209.556	197.434
11436.5							112.039	113.027	107.407	211.03	214.526	200.184
12475							173.9562*	97.7	127.045	231.19	223.314	264.8728*
13234.5							210.6146*	133.108	133.724	271.7825*	214.631	212.521

## Sheet: Figure 4c
No.	GB1+GB2	-CuP			GABA			CGP			CGP+GABA			CuP			CuP+ GABA			CuP+CGP			CuP+CGP+GABA
1	6.59+6.59	36.9653	28.663	28.0775	103.424	96.7361	99.8399	35.1296	23.7432	21.5978	16.3133	18.6948	16.0091		115.136	112.414	110.579	109.737	117.221		112.465	111.026	118.35	111.428	109.614
	ctr+ctr	14.8288	17.4174	21.6351	57.6587	48.0902	65.2554	19.3025	13.3701	14.8466	13.4273	13.1272	13.3606	63.2559	61.5849	55.9137	82.2526	89.7331	128.014	48.4029	54.555	52.1001	53.959	53.3926	74.7147
2	6.59+6.59	59.2104	45.8174	25.256	94.3223	105.678		35.0494	24.9362	18.3839	7.05023	6.55195	8.16405		96.9339	84.7474	83.0283	77.6075	69.545		101.95	78.1761		104.056	80.7343
	ctr+ctr	16.7905	14.6551	16.2131	52.8643	54.5378	66.7786	15.8102	8.87905	9.90222		24.5663	7.757	48.4628	49.541	52.9939	82.6127	87.6408	129.746	50.4132	46.2272	61.3145	50.7444	47.7475	49.8079
3	6.59+6.59	38.9251	30.8008	27.284	95.9152	103.175	100.91	26.4125	18.2476	15.6473	20.6999	14.2827	21.0721		103.438	106.676	89.7395	86.958	85.9966		118.536	107.022		105.266	96.7081
	ctr+ctr	15.6844	11.6305	12.3468	33.4109	46.1459	53.1605	11.8528	11.2488	9.10306	8.85501	8.35068	7.06473	64.9667		68.1655	82.2055	96.7053	121.089	64.2275	57.6786	74.1166	68.2667	61.4948	63.1013

## Sheet: Figure 4f
No.	GABA（M）	No CuP			CuP
1	0.001	109.659	106.802	102.603	91.4031	103.183	108.788
	0.0001	98.5009	97.0527	95.7202	87.419	88.6951	100.192
	1e-05	98.8739	89.892	88.2322	74.36	81.6752	90.3573
	1e-06	79.5089	79.3051	73.9065	31.6266	35.0825	41.2387
	1e-07	25.5631	25.4552	23.1195	2.75218	6.27923	7.47839
	1e-08	1.63188	1.05613	-0.529591	-0.397989	4.12813	3.63842
	1e-09	2.24538	0.989261	-0.16452	-2.53429	3.60676	0.814029
	1e-10	4.33896	0.168289	-0.0170473	2.24507	11.4857	4.26484
2	0.001	100.973	103.053	106.022	100.933	97.6287	92.3482
	0.0001	96.4828	94.6679	97.3518	93.7263	95.6873	88.1252
	1e-05	93.0885	98.762	98.8723	83.2568	86.0962	81.2913
	1e-06	74.1927	78.298	75.796	43.9216	44.1913	39.09
	1e-07	25.2325	22.1118	23.3075	12.4597	13.7337	10.938
	1e-08	1.29451	6.12425	4.76639	10.7295	11.8499	9.0189
	1e-09	0.939786	-0.858879	1.10956	7.78584	8.30478	6.25527
	1e-10	-1.14647	-0.649715	-0.655172	8.73355	8.25309	6.54424
3	0.001	108.537	94.4896	91.3084	93.4051	96.585	93.4464
	0.0001	103.846	105.776	91.2455	91.4011	90.3177	91.639
	1e-05	100.957	98.0036	98.5929	84.5754	83.0988	79.1077
	1e-06	73.1868	79.865	79.3651	62.4598	55.826	43.4978
	1e-07	25.4007	26.7266	29.2634	27.0423	24.1805	17.2468
	1e-08	2.9448	2.08874	3.35215	16.3893	14.532	11.8371
	1e-09	2.33195	0.30417	0.39168	26.4017	16.4628	13.3025
	1e-10	0.63103	-0.463484	-0.900116	26.8761	23.0832	17.0224

## Sheet: Figure 6c,d Plots
	4.52 + Ctr			6.56 + Ctr			1.45 + Ctr			5.42 + Ctr			7.34 + Ctr
No.		CuP	CuP+Ago		CuP	CuP+Ago		CuP	CuP+Ago		CuP	CuP+Ago		CuP	CuP+Ago
1	9.5174	23.8857	28.9569	21.4062	33.0509	33.5581	10.6186	27.3609	42.2479	14.4906	29.7565	44.4278	14.8215	16.6731	27.9351
2	13.4747	36.9569	42.9865	23.0121	47.5619	43.1775	20.2051	27.8226	47.7779	13.8911	27.8357	39.9924	13.2102	15.7897	29.054
3	15.906	29.022	33.5707	25.9761	41.478	43.6169	20.0359	26.9712	41.038	19.7705	25.5234	34.7846	15.1089	17.8743	26.4921
4	7.65494	26.8057	33.1377	24.1809	43.513	38.668	15.9177	22.6383	41.52	15.8924	24.1373	33.0978	16.2438	17.6869	25.2855
5	10.6311	32.8326	41.2837	23.7446	42.5864	39.4534	16.545	21.2908	34.6456	19.844	25.4901	41.4391
6	13.9152	28.7942	35.6001	18.6596	32.2219	28.5014	15.6911	20.805	48.699
7	15.2333	29.268	34.8766	17.8568	45.8673	37.5079
8	17.2132	23.1949	27.5325
9	19.7813	32.1524	34.967
10	16.9302	29.2007	30.851
	Figure 6c						Figure 6d

## Sheet: Figure 7a Plots
	Ctr + Ctr			1.45/4.52 + Ctr			4.52/6.55 + Ctr			4.52/7.34 + Ctr			1.45/5.42 + Ctr			5.42/7.34 + Ctr			1.45/6.55 + Ctr
No.		CuP	CuP+Ago		CuP	CuP+Ago		CuP	CuP+Ago		CuP	CuP+Ago		CuP	CuP+Ago		CuP	CuP+Ago		CuP	CuP+Ago
1	0.053529	3.77997	2.99976	0.241435	18.8808	35.188	0.338212	15.065	15.9789	0.226715	7.20295	11.6432	0.58783	0.667197	9.89785	0.365679	1.31176	3.53289	2.35693	5.91706	8.1824
2	0.867176	2.67212	2.58063	2.71974	25.6602	33.2981	1.66368	8.02426	17.7308	0.292593	7.17333	12.4577	1.55886	5.54955	12.2213	0.260462	0.611295	2.46235	0.868871	1.95793	2.46024
3	0.277081	0.232109	0.0467	2.586	30.5751	37.1094	2.17114	17.856	22.8691	0.589526	5.95002	12.529	1.18588	4.819	12.0182	0.138461	1.43137	3.30949	0.032508	0.007388	0.796764
4	1.62426	3.21593	2.30406	3.45461	23.6492	28.981	1.82297	17.8762	24.6507				1.27605	5.35758	11.9982	0.441138	1.40674	2.83673	2.48861	5.2896	5.94064
5	1.03667	1.51459	1.59894	2.06574	22.629	26.5483	1.59723	18.4537	24.5212				1.15983	5.45544	14.9393

## Sheet: Supp Figure 8a
GABA(M)	-CuP
0.001	117.115	107.226	107.392	123.618	110.013	113.342	121.088	112.245	102.776	127.383	109.809	105.245
0.0001	102.645	93.0336	96.3022	105.402	89.1299	92.0426	103.318	95.5591	89.6162	110.615	84.0601	93.1023
1e-05	86.1983	79.9184	80.1223	90.8669	81.3457	82.0144	94.7556	88.182	77.7272	98.2071	69.5075	80.3971
1e-06	58.981	56.8618	56.7846	73.1998	68.6237	64.4949	81.5513	79.8484	65.7492	72.8401	66.7662	59.8573
1e-07	18.0489	14.2586	14.4823	27.758	24.9571	26.5939	29.6568	22.7032	18.8825	18.9024	10.7064	24.1108
1e-08	2.87136	-1.09985	-0.224076	0.376456	0.676847	-0.425743	3.00788	1.04194	0.441674	14.1413	7.35493	7.71731
1e-09	-0.210019	-4.57566	-2.61308	-2.71633	-1.23727	-2.79187	0.172563	-0.701825	-0.814909	-4.22724	-5.75169	-6.81262
1e-10	2.60855	-2.31786	-0.716611	0.385574	2.04632	-0.215189	2.90952	1.37677	0.0350327	-2.03893	-3.82773	-3.77731
GABAB(M)	+CuP
0.001	146.704	138.99	148.692	122.215	128.629	124.778	110.25	104.473	100.922	107.507	114.375	121.003
0.0001	140.198	138.319	141.218	112.669	118.655	111.257	88.9208	96.8329	88.9161	111.282	97.5521	96.9448
1e-05	121.15	117.093	117.523	102.624	108.575	104.126	86.7042	83.9592	70.2515	96.651	118.942	88.8962
1e-06	93.519	83.3684	80.7609	87.7147	93.781	83.521	73.5455	67.9686	71.6188	81.7854	95.893	69.9956
1e-07	36.9708	36.4785	35.4531	50.4149	53.3695	51.7423	30.1484	27.1262	26.7398	50.6638	39.6879	32.1412
1e-08	23.0826	20.5432	22.6508	23.3694	25.7467	28.5611	11.9349	12.0285	11.1118	47.9698	41.5461	37.8438
1e-09	21.0764	19.5503	18.2751	17.7296	20.4732	21.6808	12.2211	12.3173	11.2798	13.8971	18.147	13.4858
1e-10	22.5715	22.0763	21.8528	23.2516	25.3847	26.7186	14.681	13.5245	13.2985	16.5314	13.994	15.913
No.	1			2			3			4

## Sheet: Supp Figure 8d
GBAB(M)	Ctr + Ctr									5.42 + 5.42
0.001	56.6765	92.718	85.4531	102.467	108.003	102.779	113.651	103.502	102.27	78.847	76.8245	76.3703	91.0449	112.136	78.4407	107.61	113.95	118.76		-CuP
0.0001	94.9797	106.099	118.115	109.995	104.685	103.016	109.713	98.02	90.0299	110.341	111.988	110.171	95.5298	90.2253	92.281	99.0108	92.5973	100.307
1e-05	82.7205	109.903	141.019	82.1807	88.8898	93.004	111.688	90.7543	77.3412	104.844	116.777	112.252	79.1372	77.5927	71.7216	78.927	78.658	81.9588
1e-06	75.1632	100.845	117.63	91.5662	81.9426	76.1253	82.958	71.5863	60.3445	97.1762	98.4608	100.682	66.468	50.8459	51.1101	67.8395	55.2472	55.7643
1e-07	46.0947	59.9707	60.8612	42.746	34.8773	32.0649	37.4256	25.6168	26.3169	42.7953	36.2814	37.9643	14.0965	6.43691	8.63503	21.5288	17.4252	17.5588
1e-08	6.1388	12.3547	18.7404	9.07258	3.50607	2.93913	8.04806	2.37792	0.877254	1.27317	3.46843	2.07117	-10.8018	-13.5769	-13.4438	-4.13595	-4.65907	-2.88884
1e-09	4.96414	1.52046	5.34835		4.506		1.68365	-3.03558	-3.91904	6.95376	-4.88218	-0.87085	-12.8204	-17.2852	-16.0447	-5.93327	-4.9538	-5.24557
1e-11	-4.69363	-1.88012	-1.07642	-1.20475	-0.783775	-3.6733	-2.22181	0.524404	-1.95368	-8.52296	-10.5338		-15.6732	-10.421	-15.4512	-5.28097	-1.68616	-4.88605
No.	1			2			3			1			2			3
GBAB(M)	Ctr + Ctr									5.42 + 5.42
0.001	56.6765	92.718	85.4531	102.467	108.003	102.779	113.651	103.502	102.27	78.847	76.8245	76.3703	91.0449	112.136	78.4407	107.61	113.95	118.76		-CuP
0.0001	94.9797	106.099	118.115	109.995	104.685	103.016	109.713	98.02	90.0299	110.341	111.988	110.171	95.5298	90.2253	92.281	99.0108	92.5973	100.307
1e-05	82.7205	109.903	141.019	82.1807	88.8898	93.004	111.688	90.7543	77.3412	104.844	116.777	112.252	79.1372	77.5927	71.7216	78.927	78.658	81.9588
1e-06	75.1632	100.845	117.63	91.5662	81.9426	76.1253	82.958	71.5863	60.3445	97.1762	98.4608	100.682	66.468	50.8459	51.1101	67.8395	55.2472	55.7643
1e-07	46.0947	59.9707	60.8612	42.746	34.8773	32.0649	37.4256	25.6168	26.3169	42.7953	36.2814	37.9643	14.0965	6.43691	8.63503	21.5288	17.4252	17.5588
1e-08	6.1388	12.3547	18.7404	9.07258	3.50607	2.93913	8.04806	2.37792	0.877254	1.27317	3.46843	2.07117	-10.8018	-13.5769	-13.4438	-4.13595	-4.65907	-2.88884
1e-09	4.96414	1.52046	5.34835		4.506		1.68365	-3.03558	-3.91904	6.95376	-4.88218	-0.87085	-12.8204	-17.2852	-16.0447	-5.93327	-4.9538	-5.24557
1e-11	-4.69363	-1.88012	-1.07642	-1.20475	-0.783775	-3.6733	-2.22181	0.524404	-1.95368	-8.52296	-10.5338		-15.6732	-10.421	-15.4512	-5.28097	-1.68616	-4.88605
No.	1			2			3			1			2			3

## Sheet: Supp Figure 10a
		4.52/6.59 + Ctr			5.40/7.34 + Ctr			5.44/7.34 + Ctr			1.45/6.56 + Ctr			1.45/6.59 + Ctr
	No.		CuP	CuP+Ago		CuP	CuP+Ago		CuP	CuP+Ago		CuP	CuP+Ago		CuP	CuP+Ago
	1	0.004478	16.4272	20.9734	0.610905	1.60005	3.63104	0.950713	2.6162	6.45112	0.044325	1.60242	2.17158	1.12913	3.8276	10.0216
	2	3.71111	19.6573	22.2783	2.16551	3.54398	2.90187	3.36879	5.63878	5.26784	2.87311	2.86348	2.71725	6.86898	9.23648	5.1992
	3	1.70106	18.9698	22.8759	0.038597	0.732947	0.795338	0.221229	1.96831	2.53169	4.46274	7.73488	7.08478	2.2001	4.75067	7.09316
	4				4.03684	6.21149	6.25476	3.749	5.53697	5.80939	4.49419	6.96337	7.0367	4.53548	6.29811	6.549

## Sheet: Supp Figure 11
GABA(M)	Ctr + Ctr
0.001	86.4929	97.7313	94.2797	101.091	102.12	101.854	91.3288	102.615	101.86
0.0001	101.307	102.781	104.219	104.765	99.596	97.682	88.5821	100.111	98.1219
1e-05	101.143	104.507	103.039	100.145	96.1765	95.6628	87.8346	98.3384	96.3759
1e-06	97.2959	99.7842	100.569	97.0864	95.2787	87.6315	87.7778	92.3387	89.9673
1e-07	78.7607	85.2307	85.6677	76.2855	71.7241	65.9502	87.0255	74.3234	69.3617
1e-08	62.5756	66.0402	65.917	55.1162	50.3079	42.8811	83.7089	46.0399	45.7922
1e-09	52.0292	61.7622	59.9467	53.5185	46.0753	40.3883	86.9641	45.1317	44.4613
1e-11	54.549	63.8137	60.7048	53.3511	46.5983	44.9467	90.8484	46.2098	48.1247
GABA(M)	Ctr + Ctr-6.42I
0.001	80.4512	81.6636	80.0335	93.2565	92.3162	92.5104	90.6907	94.125	92.9095
0.0001	91.9404	90.6506	92.132	88.6306	88.4445	86.0862	90.5384	91.6564	90.9261
1e-05	95.9203	94.0432	94.7646	84.4277	86.8458	86.8725	89.5105	88.2426	86.554
1e-06	96.7489	94.1998	93.5168	86.8685	85.6964	84.8479	89.8045	91.806	88.9542
1e-07	95.3697	94.2982	95.6905	85.7882	87.9108	87.7856	88.5372	90.3802	89.3663
1e-08	96.2417	96.5089	96.1323	88.5584	85.7884	87.6643	90.7679	88.9202	88.5302
1e-09	96.0809	96.4154	97.6737	89.1424	88.7151	88.4502	90.7783	92.3475	91.6898
1e-11	90.5689	94.9639	94.2333	93.4475	95.3836	92.703	94.3016	93.4634	96.0617
GABA(M)	Mock
0.001	4.1504	-3.85634	-12.619	0.250934	-0.500279	1.18271	1.59971	0.758685	4.69877
0.0001	4.52324	-3.77378	3.21894	-3.66864	-4.68162	-1.14276	-4.15948	-2.15547	0.693963
1e-05	4.74133	3.04979	-3.27109	1.08255	2.5887	3.15986	-4.20408	-1.57551	2.47813
1e-06	6.37459	0.236767	-9.39442	-5.48479	-8.56849	3.32348	-1.31387	-2.26834	-0.692856
1e-07	0.638869	3.48806	-1.44626	-4.25788	0.635611	0.753743	-3.37922	-2.93406	1.28464
1e-08	2.80471	0.90477	-10.5398	-4.39615	0.129725	5.90232	-1.80135	-2.00058	-2.0918
1e-09	8.17418	0.718931	-1.68437	-3.53484	3.03928	9.21515	4.66413	3.64635	-2.26085
1e-11	5.76753	6.90071	-9.10771	4.1578	-1.04502	1.85854	1.46636	3.85188	5.69483
No.	1			2			3
